# Supplementary material for: Overview of Methods for Assessing Antimicrobial Use in Outpatient Settings in High-Income Countries: A Narrative Review
Source: Antibiotics (Basel). 2025 Nov 16;14(11):1161. doi: 10.3390/antibiotics14111161 (PMC12649155; doi:10.3390/antibiotics14111161)
Supplement: Supplementary file 1 [file antibiotics-14-01161-s001.zip]

Archive with 1 entries (1 files):
- antibiotics-3919589-supplementary.pdf
